# Supplementary material for: Exploring the Complex Network of Heme-Triggered Effects on the Blood Coagulation System
Source: J Clin Med. 2022 Oct 10;11(19):5975. doi: 10.3390/jcm11195975 (PMC9572022; doi:10.3390/jcm11195975)
Supplement: Supplementary file 1 [file jcm-11-05975-s001.zip]

Archive with 1 entries (1 files):
- jcm-1954038-supplementary.pdf
